# Supplementary material for: Differential requirements for cyclase-associated protein (CAP) in actin-dependent processes of Toxoplasma gondii
Source: eLife. 2019 Oct 2;8:e50598. doi: 10.7554/eLife.50598 (PMC6785269; doi:10.7554/eLife.50598)
Supplement: Figure 4—source data 1. [file elife-50598-fig4-data1.zip]

Archive with 3 entries (2 files):
- Figure 4-Source Data 1.pzfx
- __MACOSX/
- __MACOSX/._Figure 4-Source Data 1.pzfx
