# Supplementary material for: Differential requirements for cyclase-associated protein (CAP) in actin-dependent processes of Toxoplasma gondii
Source: eLife. 2019 Oct 2;8:e50598. doi: 10.7554/eLife.50598 (PMC6785269; doi:10.7554/eLife.50598)
Supplement: Supplementary file 2. [file elife-50598-supp2.xlsx]

## Sheet: Synthetic DNA
	Supplementary File 2. Synthetic DNA listed in the Materials and methods
	Name	5' -> 3' sequence	Sequence features (5' -> 3')
	CAP 3' endogenous HA-tagging repair template	CTGTCGTAAAATCAAGTTTCAGGTCAAGGGTACATGCCACTCGATTGCGATCGACAAGTGCTCGGGTGTCGATTTGTATGTCTCGAAGGAAAGCAAAGATGTCGAGGTTACAACCAGCAAGTCTGGGGAAATGAACCTCAATTTCCCGAAGACAGATGAGGAGGATGGTGACTGGGCAGAAGTGCCCATTCCCGAACAATTCCATCACAATATCAAGAACGGAGTGTTACACACTCGAGTAAGTGAATTATATAGTTGTTACCCATACGATGTTCCAGATTACGCTTGAGAAATAACGTGGAGGCGACCGCATCTTTTCAGTGCGTTGGGTCAGGGTGAGTACTAACGTTCGTGGTCTTACTCCGTATGTTCATTACCGGTTTTCGGTGTGCGCTGGCC…	CAP gDNA, Recodonised CAP gDNA, HA tag, CAP 3' UTR
	CAP 5'UTR with LoxP site 111 bp upstream of the CAP start codon	CTCACTATAGGGCGAATTGGGTACCGGGCCCTTCACTCACCTAAACATCACAGGAAAGCCTGTTCTTAAATCTCCTACAGTCATCGGAAAGGCGAGCATCCCCGGCCTAGGACTGGGACTTCATGGCTTTCGTCGGTGCCATTCATACACGCCACGTTTCGTAAACTCAGGGGGGTTCAAAACACAGCCAAAGTCTGTAGAGGATGTGAAGGTGGAATGCCAAATGCCTTACTTGTGTCGCGTGGATCGTCTTCGCTAACAGCAATCGCACGACGGGCTGCCACTGCTGAACATTTACGACTTCGTTTATGGCGTGGCACACTGCTACCTAACGCATTTCACGATATAGTCTACGACAAACTGATTTAGTGTTCCACTTGCTGCATCTCTCACCAGAGA…	p5RT70loxPKillerRedloxPYFP-HX plasmid, CAP 5' UTR, LoxP, Recodonised CAP cDNA
	Recodonised CAP cDNA sequence for DiCre conditional knockout strategy	TACAGAAGGCAGGAATGGTGCTGAGCAGCTGCACCTGTCTGCAGTTCGTGCACGGCAACAAAGAGCAGACCAAGATCAAGATCCCCAAGGCCGGCGAGAGCACCGCCACAGATTCTGGCACCATGGCCAAGACAGGCGCCGAGCAGCTGGAACTGCATGGCGACACTTGGAGAGTGTGCAACTTCGTGGACAAGAAGGACATCATCAAGATCGACAGCGCCACCATGAAGCAGAAAGTGCAGATCCGGGACTGCAAGGGCGTGGGCATCCAGATCGAGAGCAAAGTGAACAGCGTGATCATCGACAACTGCGACAACCTGCGGCTGTGCGTGAACTCCCTGATCTCTGGCGCCGAGTTCGTGAACTGCCGGAAGATCAAGTTCCAAGTGAAGGGCACCT…	CAP 5' UTR, Recodonised CAP cDNA, HA tag, XmaI restriction site, p5RT70loxPKillerRedloxPYFP-HX plasmid
	CAP cDNA-XmaI-eGFP-BamHI- sequence	TGGTGACTCGTCTTTTTACAGAAGGCAGGAATGGTTCTGTCGTCGTGCACGTGTCTCCAGTTTGTTCATGGTAACAAAGAGCAAACGAAAATAAAAATTCCCAAGGCAGGTGAGTCGACTGCAACCGATTCAGGAACAATGGCGAAAACGGGGGCTGAGCAGCTGGAACTTCATGGCGACACGTGGCGCGTGTGCAATTTTGTCGATAAGAAGGACATCATTAAAATTGATTCAGCTACAATGAAACAGAAAGTCCAAATTCGGGACTGTAAAGGAGTTGGCATCCAGATAGAATCAAAGGTCAACTCTGTCATCATTGACAACTGCGATAACTTGCGGCTGTGCGTAAACAGCCTGATCTCCGGTGCGGAGTTCGTCAACTGTCGTAAAATCAAGTTT…	CAP 5' UTR sequence, CAP cDNA sequence, XmaI restriction site, eGFP sequence, BamHI restriction site, pUPRT plasmid
	CAP cDNA-BamHI-HA sequence	ATGGTTCTGTCGTCGTGCACGTGTCTCCAGTTTGTTCATGGTAACAAAGAGCAAACGAAAATAAAAATTCCCAAGGCAGGTGAGTCGACTGCAACCGATTCAGGAACAATGGCGAAAACGGGGGCTGAGCAGCTGGAACTTCATGGCGACACGTGGCGCGTGTGCAATTTTGTCGATAAGAAGGACATCATTAAAATTGATTCAGCTACAATGAAACAGAAAGTCCAAATTCGGGACTGTAAAGGAGTTGGCATCCAGATAGAATCAAAGGTCAACTCTGTCATCATTGACAACTGCGATAACTTGCGGCTGTGCGTAAACAGCCTGATCTCCGGTGCGGAGTTCGTCAACTGTCGTAAAATCAAGTTTCAGGTCAAGGGTACATGCCACTCGATTGCG…	CAP cDNA sequence, XmaI restriction site, HA tag, BamHI restriction site
	CAP_C6,8A cDNA-HA sequence	ATGGTTCTGTCGTCGGCCACGGCTCTCCAGTTTGTTCATGGTAACAAAGAGCAAACGAAAATAAAAATTCCCAAGGCAGGTGAGTCGACTGCAACCGATTCAGGAACAATGGCGAAAACGGGGGCTGAGCAGCTGGAACTTCATGGCGACACGTGGCGCGTGTGCAATTTTGTCGATAAGAAGGACATCATTAAAATTGATTCAGCTACAATGAAACAGAAAGTCCAAATTCGGGACTGTAAAGGAGTTGGCATCCAGATAGAATCAAAGGTCAACTCTGTCATCATTGACAACTGCGATAACTTGCGGCTGTGCGTAAACAGCCTGATCTCCGGTGCGGAGTTCGTCAACTGTCGTAAAATCAAGTTTCAGGTCAAGGGTACATGCCACTCGATTGCG…	CAP_C6,8A cDNA sequence, XmaI restriction site, HA tag, BamHI restriction site
	CAP_A38toC203 recodonised cDNA sequence	CAGCAGCGGCCTGGTGCCGCGCGGCAGCCATGCTAAGACCGGGGCCGAACAACTGGAGCTTCATGGCGATACCTGGCGCGTCTGTAACTTTGTAGACAAGAAGGACATTATTAAAATTGACAGCGCGACCATGAAGCAAAAAGTTCAAATTCGTGACTGCAAGGGCGTCGGGATTCAGATTGAGTCTAAGGTTAATTCGGTGATTATTGACAATTGTGACAACCTTCGTCTTTGCGTTAATTCCTTAATCTCTGGAGCTGAATTCGTCAACTGTCGCAAGATCAAGTTTCAGGTAAAAGGTACTTGCCATTCTATCGCTATTGACAAATGCAGTGGAGTGGACTTGTACGTATCCAAGGAGTCCAAAGACGTAGAAGTCACTACCAGTAAATCAGGCGA…	pET-28a(+) plasmid sequence, Recodonised CAP cDNA, pET-28a(+) plasmid sequence
	DiCre_T2A construct fragment 1	TGATTACGCCAAGCTCGAAATTAACCCTCACTAAAGGGAACAAAAGCTGGGAGCTCTATTTGACTGCTCAACATTGTTGAAACAGAAAACGCAAACAAAACGAGTTCCGCACGCCTTGAAAAGATTTAGGACTTTCCGACCAGCCCTCTCGCATCTGCGCAACACCTCATACACTTATGTACATAGATATAGATAACATAGATGTATGTTTCATACACATACATGTATAAATACATGGAGATATATTTATAGCTAGCGAGATATATCGACTCATGTACATCTGCATATTTATATGCAAATATACGTACATGGAGACGGAAAATCGAAAACTGCCCGCAGATGTTAGCCAAGAGCAACTGCAGTGCCTGCATTGGGTGCGGTTGGTGATCCTGGTTGGAC…	p5RT70loxPKillerRedloxPYFP-HX plasmid, SacI restriction site, KU80 3'UTR, PstI restriciton site, alpha-tubulin promoter, FRB-Cre60, T2A, CAT
	DiCre_T2A construct fragment 2	CGAGGATGGGGACGGATCTGGCGAAGGCAGAGGATCTCTGCTGACATGCGGCGACGTGGAAGAGAACCCTGGACCTCATGAGAAAAAAATCACTGGATATACCACCGTTGATATATCCCAATGGCATCGTAAAGAACATTTTGAGGCATTTCAGTCAGTTGCTCAATGTACCTATAACCAGACCGTTCAGCTGGATATTACGGCCTTTTTAAAGACCGTAAAGAAAAATAAGCACAAGTTTTATCCGGCCTTTATTCACATTCTTGCCCGCCTGATGAATGCTCATCCGGAATTCCGTATGGCAATGAAAGACGGTGAGCTGGTGATATGGGATAGTGTTCACCCTTGTTACACCGTTTTCCATGAGCAAACTGAAACGTTTTCATCGCTCTGGAGTGA…	FRB-Cre60, T2A, CAT, T2A, FKBP-Cre59, SAG1 3'UTR, NotI restriction site, KU80 5' UTR, p5RT70loxPKillerRedloxPYFP-HX plasmid
